# Supplementary material for: Phenotypic Diversity of a Leafroller Archips podana (Lepidoptera, Tortricidae) Does Not Change along an Industrial Pollution Gradient
Source: Insects. 2023 Dec 5;14(12):927. doi: 10.3390/insects14120927 (PMC10743578; doi:10.3390/insects14120927)
Supplement: Supplementary file 1 [file insects-14-00927-s001.zip]

Archive with 1 entries (1 files):
- insects-2747813-supplementary.pdf
